# Supplementary material for: Common Chemical Plasticizer Di(2-Ethhylhexyl) Phthalate Exposure Exacerbates Coxsackievirus B3 Infection
Source: Viruses. 2024 Nov 23;16(12):1821. doi: 10.3390/v16121821 (PMC11680387; doi:10.3390/v16121821)
Supplement: Supplementary file 1 [file viruses-16-01821-s001.zip]

Archive with 3 entries (3 files):
- Supp figure 1.pdf
- Supp figure 2.pdf
- Supp figure 3.pdf
